# Supplementary material for: Antiviral Potential of Chiococca alba (L.) Hitchc. Plant Extracts Against Chikungunya and Mayaro Viruses
Source: Int J Mol Sci. 2024 Oct 23;25(21):11397. doi: 10.3390/ijms252111397 (PMC11546558; doi:10.3390/ijms252111397)
Supplement: Supplementary file 1 [file ijms-25-11397-s001.zip]

Archive with 1 entries (1 files):
- ijms-3237802-supplementary.pdf
